# Supplementary material for: Targeting PirAvp and PirBvp Toxins of Vibrio parahaemolyticus with Oilseed Peptides: An In Silico Approach
Source: Antibiotics (Basel). 2021 Oct 5;10(10):1211. doi: 10.3390/antibiotics10101211 (PMC8532646; doi:10.3390/antibiotics10101211)
Supplement: Supplementary file 1 [file antibiotics-10-01211-s001.zip]

Archive with 1 entries (1 files):
- antibiotics-1389663-supplementary.pdf
